# Supplementary material for: All-Optical Trapping and Programmable Transport of Gold Nanorods with Simultaneous Orientation and Spinning Control
Source: ACS Nano. 2024 Sep 25;18(40):27738–51. doi: 10.1021/acsnano.4c10264 (PMC11468885; doi:10.1021/acsnano.4c10264)
Supplement: Supplementary file 1 — nn4c10264_si_001.zip [file nn4c10264_si_001.zip]

Archive with 5 entries (5 files):
- VideoS1.mp4
- VideoS2.mp4
- VideoS3.mp4
- VideoS4.mp4
- VideoS5.mp4
